# Supplementary material for: Natural Products in Alzheimer’s Disease: A Systematic Review of Clinical Trials and Underlying Molecular Mechanisms
Source: Int J Mol Sci. 2025 Oct 31;26(21):10631. doi: 10.3390/ijms262110631 (PMC12609458; doi:10.3390/ijms262110631)
Supplement: Supplementary file 1 [file ijms-26-10631-s001.zip]

Archive with 1 entries (1 files):
- ijms-3889317-supplementary.pdf
